# Supplementary material for: Characterization of Immune-Related Long Non-coding RNAs to Construct a Novel Signature and Predict the Prognosis and Immune Landscape of Soft Tissue Sarcoma
Source: Front Cell Dev Biol. 2021 Sep 24;9:709241. doi: 10.3389/fcell.2021.709241 (PMC8497898; doi:10.3389/fcell.2021.709241)
Supplement: Supplementary file 3 [file Table_3.XLS]

gene	conMean	treatMean	logFC	pValue	fdr
AC011603.3	17.56894267	0.247842333	-6.147460931	1.08E-35	2.64E-34
AC002546.1	21.55591023	0.394337795	-5.772507682	5.76E-37	2.21E-35
PARAL1	4.452396166	0.146713737	-4.923506103	5.10E-37	2.04E-35
GARS1-DT	35.473222	1.287030884	-4.784611796	1.53E-37	7.49E-36
DAAM2-AS1	7.89814888	0.29845806	-4.725914443	9.41E-39	1.18E-36
LINC01697	4.902875854	0.193285698	-4.664821433	8.13E-40	3.58E-37
TRHDE-AS1	13.26218432	0.579958623	-4.515224626	7.03E-38	4.13E-36
AC037198.2	10.44588241	0.566375779	-4.205030988	1.29E-31	1.36E-30
XIST	42.54893427	2.751581452	-3.950790056	3.76E-08	6.09E-08
AC010976.2	10.21388364	0.791634074	-3.689554008	4.10E-36	1.22E-34
PCBP1-AS1	18.67663985	1.517689999	-3.621285877	5.68E-39	8.34E-37
AC087482.1	2.088242637	0.169737455	-3.620912498	1.04E-31	1.12E-30
AC016876.3	5.738613968	0.518752765	-3.467583303	4.23E-38	3.11E-36
TPT1-AS1	21.24745929	1.944857002	-3.44955435	1.14E-38	1.25E-36
AC016924.1	2.023571912	0.20549243	-3.299746966	2.93E-31	2.87E-30
NR4A1AS	7.549683669	0.830121696	-3.18502144	7.78E-24	3.89E-23
VASH1-AS1	6.446664906	0.726013589	-3.150484539	1.36E-39	3.98E-37
MALAT1	155.5959407	19.15354641	-3.022120976	1.31E-37	6.80E-36
AL591686.1	2.727581081	0.337968908	-3.01265965	2.98E-25	1.64E-24
NR2F2-AS1	4.466746451	0.613986323	-2.86294594	3.22E-36	1.05E-34
TNFRSF14-AS1	3.916974558	0.590167389	-2.730543649	1.70E-37	7.87E-36
AC093495.1	4.08731018	0.659990236	-2.630635145	1.91E-36	6.48E-35
ACTA2-AS1	42.64448047	7.139520773	-2.578459879	3.03E-19	1.01E-18
LINC01106	2.483570025	0.435069696	-2.513096987	1.88E-34	3.53E-33
ADAMTS9-AS1	8.187112263	1.491121779	-2.456956592	2.83E-26	1.72E-25
AC008760.2	6.33002647	1.171339847	-2.434051819	2.07E-12	4.33E-12
SNHG14	9.134583409	1.749783973	-2.384162116	2.64E-37	1.16E-35
AC025917.1	2.078131462	0.402002858	-2.370009258	4.01E-31	3.88E-30
AP001094.1	2.448937431	0.491002345	-2.318354094	3.00E-21	1.19E-20
IRF1-AS1	9.773569469	1.984121185	-2.30038541	4.14E-36	1.22E-34
AC108134.3	6.373030081	1.304836986	-2.28810989	1.19E-34	2.29E-33
AC012368.1	4.013575068	0.840156408	-2.256158044	2.32E-33	3.10E-32
DNAJC27-AS1	2.569689861	0.542108273	-2.24494132	2.11E-33	2.86E-32
AL158071.1	2.695546645	0.581209238	-2.213448337	1.71E-25	9.81E-25
LINC02289	1.445363456	0.321777203	-2.167298298	6.02E-29	4.57E-28
AC087741.1	4.338997612	0.980400192	-2.14591912	1.39E-33	1.97E-32
H1FX-AS1	7.207340778	1.640656933	-2.135193462	1.64E-33	2.30E-32
VLDLR-AS1	1.401066557	0.321323762	-2.124425916	7.09E-19	2.30E-18
AL050343.2	1.511174088	0.350406594	-2.108568042	5.23E-36	1.41E-34
AL135999.1	4.255108612	1.002499462	-2.085594495	2.85E-35	6.33E-34
SH3BP5-AS1	10.09523178	2.40219508	-2.071248814	2.22E-35	5.30E-34
CARMN	9.576742418	2.325258963	-2.042143601	6.65E-23	3.04E-22
PRDM16-DT	3.214387395	0.793671098	-2.017930636	7.66E-34	1.23E-32
AP001528.1	6.530672405	1.617384311	-2.013569019	5.02E-31	4.81E-30
AC005519.1	2.596126334	0.644652987	-2.009765911	3.82E-33	4.87E-32
AC102953.1	0.154985747	0.623586756	2.008454737	0.001506956	0.001794092
AC002091.1	0.190350414	0.774744132	2.025062219	6.02E-15	1.53E-14
AL138960.1	0.161662512	0.658896277	2.027066205	0.003534059	0.004112953
AC018553.1	0.317803689	1.295820598	2.027658218	2.75E-14	6.63E-14
LINC02798	0.235350287	0.963515753	2.033498639	1.02E-10	1.93E-10
AL138762.2	0.200970831	0.824284223	2.036155757	1.04E-25	6.09E-25
CCDC84-DT	0.386366956	1.596553287	2.046917086	2.42E-31	2.43E-30
AC104463.2	0.503434353	2.084141934	2.049577962	0.004932491	0.005680424
DDX59-AS1	0.192149228	0.79936415	2.056625695	6.27E-08	1.01E-07
AC105206.2	0.634622645	2.645890986	2.059782716	1.12E-23	5.44E-23
AL136368.1	0.233278657	0.97310502	2.060541194	7.92E-22	3.29E-21
SNHG25	0.931491657	3.91877516	2.072788047	9.57E-21	3.63E-20
AC007448.4	0.177384166	0.747628735	2.075444788	1.08E-12	2.31E-12
AC008770.3	0.231092088	0.976748786	2.079519693	3.89E-14	9.26E-14
AC008443.4	0.212718008	0.903547959	2.086659005	0.002461866	0.00288035
AL049838.1	1.601317543	6.804815565	2.087296636	7.23E-10	1.30E-09
BTG3-AS1	0.326653426	1.395427615	2.094874612	2.84E-21	1.14E-20
AL513534.3	0.565617812	2.438101452	2.107858702	1.00E-15	2.71E-15
USP30-AS1	0.532573255	2.300981378	2.111197422	3.96E-07	6.04E-07
AC104113.1	0.538976847	2.345059853	2.12132954	2.76E-29	2.17E-28
AC008736.1	1.068560567	4.661869941	2.125240072	2.66E-31	2.63E-30
AP000880.1	0.155115427	0.684849814	2.142445464	3.86E-08	6.24E-08
CCR5AS	0.247898287	1.098058779	2.147135074	1.70E-11	3.33E-11
GAPLINC	0.618720435	2.764766303	2.15979795	1.49E-05	2.09E-05
AC073896.3	0.331525464	1.497590536	2.175451633	1.41E-26	9.01E-26
AC026369.2	0.675065207	3.074918769	2.18744953	3.10E-16	8.69E-16
AL359091.4	0.60813089	2.771335454	2.188127572	3.80E-16	1.05E-15
AC073073.2	0.284307433	1.299761997	2.192723748	3.78E-35	7.74E-34
AC090204.1	0.537751217	2.46636147	2.197373468	0.000781515	0.000953621
AC012645.1	0.646696924	2.997478906	2.212587948	5.48E-27	3.61E-26
MIR1915HG	0.693992216	3.223123122	2.215467913	1.15E-14	2.85E-14
HIF1A-AS3	0.169720478	0.795527746	2.228751604	0.000280389	0.000353901
HAR1A	0.348138094	1.632341847	2.229211631	0.001066314	0.001286881
AC004241.3	0.189850128	0.892918454	2.233667456	5.53E-21	2.14E-20
GAS6-DT	1.33646609	6.326372402	2.24295525	0.000419336	0.000521801
PDCD4-AS1	1.505813781	7.149586658	2.247316469	2.33E-34	4.28E-33
BAIAP2-DT	1.958262141	9.30825683	2.248937115	3.99E-34	6.77E-33
AC020658.5	0.182525775	0.872470815	2.25700667	1.12E-14	2.79E-14
BVES-AS1	0.272966462	1.314220036	2.267411232	2.37E-14	5.74E-14
GIHCG	8.003655542	38.78528318	2.276778351	4.14E-16	1.14E-15
AC092171.5	0.470707078	2.284649417	2.279071346	2.46E-28	1.76E-27
AC254562.3	0.432576856	2.104331663	2.282333722	3.78E-28	2.66E-27
AC119396.2	0.146082105	0.712414589	2.285937599	1.88E-16	5.31E-16
AC087276.2	0.125322905	0.614116925	2.292863244	5.10E-20	1.81E-19
AC027237.5	0.271767665	1.338220305	2.299869918	1.07E-20	4.05E-20
HOMER3-AS1	0.195197301	0.961390661	2.300189686	2.94E-19	9.86E-19
AC002116.2	0.151271515	0.748589549	2.307034554	1.83E-24	9.54E-24
AC011468.1	0.867868776	4.323622916	2.316691879	9.59E-37	3.52E-35
AL161719.1	0.128406351	0.641745991	2.321285813	2.11E-10	3.93E-10
MIR155HG	0.740074	3.7480762	2.340408846	2.04E-20	7.50E-20
MUC12-AS1	0.440366775	2.238468893	2.345734742	2.39E-05	3.29E-05
AC008771.1	0.686888139	3.499248191	2.348897917	1.88E-32	2.27E-31
AC004921.1	0.3868875	1.977341685	2.353576166	8.34E-06	1.19E-05
AL590764.1	0.270430153	1.394232844	2.366143594	4.79E-09	8.23E-09
AC005746.2	0.126012122	0.656035435	2.38021122	1.72E-10	3.22E-10
SMC5-AS1	0.144625683	0.75843016	2.390692567	3.36E-29	2.57E-28
GRIK1-AS1	0.150339477	0.789526151	2.392763161	0.001929546	0.002287927
AC079834.2	0.142666439	0.751236558	2.396621278	1.02E-14	2.53E-14
AL603910.1	0.152666777	0.812733572	2.412396349	3.13E-16	8.75E-16
HMGA1P4	0.148414819	0.792866167	2.417442219	3.88E-13	8.57E-13
AL353764.1	0.260661727	1.415825897	2.441393196	1.29E-15	3.44E-15
AL133338.1	0.487626959	2.649602983	2.441926408	3.23E-35	6.77E-34
PIK3CD-AS2	0.56507652	3.121730256	2.465827732	1.20E-15	3.21E-15
MACORIS	0.402952577	2.247333324	2.479532155	1.01E-15	2.71E-15
LINC01150	0.30258914	1.701055273	2.490997903	1.73E-17	5.14E-17
AC011899.2	0.222364575	1.25539242	2.497139526	1.27E-11	2.53E-11
U62317.1	0.276035705	1.565544861	2.503738054	4.12E-12	8.45E-12
AC016877.3	0.679412154	3.855765614	2.504658423	1.62E-12	3.41E-12
LINC00565	0.319930833	1.816936615	2.505676148	1.35E-09	2.39E-09
MANCR	0.164808586	0.943391425	2.517065087	5.03E-05	6.67E-05
LINC01094	0.376972514	2.172179485	2.526612074	8.99E-21	3.43E-20
AL355803.1	0.607389306	3.504620628	2.528564869	4.54E-10	8.29E-10
AL035461.3	0.811766923	4.689693081	2.530356046	5.28E-36	1.41E-34
AL359962.1	0.218828457	1.274544683	2.542109682	1.77E-15	4.62E-15
AC011899.3	0.109605539	0.640629689	2.547169944	1.31E-07	2.07E-07
LINC02328	0.458551451	2.709258914	2.56274275	5.01E-13	1.09E-12
BX640514.2	0.104477522	0.621164493	2.571782779	0.001791484	0.002127086
TONSL-AS1	0.218833291	1.331770277	2.605441108	1.32E-30	1.21E-29
AC008050.1	0.148071782	0.909700914	2.619095573	3.71E-16	1.03E-15
AP000695.2	0.321716678	1.982947391	2.623783767	1.28E-13	2.94E-13
AL359397.1	0.124930994	0.77069536	2.625029267	1.12E-08	1.89E-08
AC004854.2	0.264337728	1.63258232	2.626701483	1.29E-21	5.32E-21
LINC01426	0.359792512	2.234031095	2.6344122	4.76E-05	6.32E-05
AC079907.1	0.118702868	0.741712457	2.643505211	3.02E-23	1.42E-22
AC006449.5	0.120297049	0.761899416	2.662999296	8.96E-28	6.12E-27
AC092809.5	0.251748972	1.595230808	2.663707383	4.17E-06	6.06E-06
AL604028.1	0.98679459	6.269043224	2.667423565	3.03E-37	1.27E-35
AC026471.4	0.9559495	6.094183822	2.672426706	5.03E-38	3.41E-36
AC015845.2	0.177043145	1.129497446	2.673508123	2.79E-10	5.17E-10
LINC02846	0.234809086	1.505244208	2.680437424	1.08E-24	5.71E-24
AC087752.3	0.247149659	1.607649615	2.701496185	2.22E-30	1.97E-29
LINC00189	0.129665811	0.845725596	2.705391506	0.000250993	0.000317708
AC004080.2	0.134370069	0.878757256	2.709252888	2.83E-10	5.23E-10
AC073896.4	2.719117434	17.91487221	2.719947387	7.72E-38	4.25E-36
AC106881.1	0.197072048	1.301689613	2.723590408	1.81E-05	2.51E-05
AL445645.1	0.146821683	0.97838992	2.736344492	1.09E-23	5.36E-23
AP001922.6	0.136227142	0.908848077	2.738024981	1.88E-27	1.26E-26
AL049552.1	0.109737148	0.732958965	2.739680449	1.45E-20	5.41E-20
AC015818.2	0.100044919	0.679002413	2.762768808	0.000218013	0.000276359
AC009549.1	0.616756402	4.187575442	2.763342491	2.15E-16	6.06E-16
AC025165.4	0.43811159	2.976680593	2.76433414	1.39E-15	3.66E-15
AC106820.3	0.384420161	2.623257968	2.770603781	1.94E-30	1.77E-29
AC079015.1	0.110788681	0.761963839	2.781912036	3.25E-08	5.30E-08
TRBV11-2	0.12194419	0.85517992	2.810006952	0.001124976	0.001355819
AC107214.2	0.187309115	1.323080174	2.820407474	4.84E-30	4.06E-29
LINC02454	0.170954897	1.207988182	2.820918686	0.007838107	0.008887223
AC013565.1	0.246808745	1.749300059	2.825312357	6.64E-05	8.65E-05
LINC02777	0.542384754	3.860042231	2.831228102	1.40E-28	1.03E-27
AC016526.2	0.144651382	1.050548728	2.860491074	1.13E-05	1.61E-05
LINC02285	0.126499822	0.923878849	2.868568323	1.61E-17	4.80E-17
LINC01857	0.189840566	1.386756435	2.868854212	7.37E-07	1.11E-06
ITGB1-DT	0.105318906	0.772453101	2.874682909	2.19E-26	1.35E-25
LINC02542	0.146475399	1.08290386	2.886174877	6.21E-11	1.18E-10
LINC02446	0.180891178	1.339144845	2.888118058	0.001011314	0.001222178
AC025165.5	1.314261479	9.741941876	2.88995704	2.85E-22	1.23E-21
AL132989.1	0.204683781	1.518724809	2.891391787	1.43E-28	1.04E-27
AC022075.1	0.1074019	0.796953015	2.89147516	3.18E-21	1.25E-20
LINC02084	0.23589412	1.763562311	2.902281187	1.54E-22	6.86E-22
AP003071.3	0.117322562	0.881441502	2.909384345	2.67E-23	1.27E-22
AC026740.1	0.20194561	1.523592682	2.915438574	3.23E-29	2.50E-28
FOXCUT	0.23561815	1.788999498	2.9246304	4.62E-21	1.79E-20
AC079949.1	0.143072928	1.087934394	2.926768937	2.88E-10	5.30E-10
AC007773.1	0.169021957	1.293022234	2.935464503	3.14E-32	3.74E-31
LINC00327	0.088448016	0.6823114	2.947528638	2.64E-24	1.35E-23
DLG5-AS1	0.470533031	3.631600666	2.948237664	1.07E-33	1.58E-32
EDIL3-DT	0.352117518	2.733526705	2.956634561	4.98E-12	1.02E-11
AC103770.1	0.184654754	1.525523941	3.046402513	0.000601289	0.000738823
C2CD4D-AS1	0.462189827	3.820517262	3.047210568	4.08E-18	1.26E-17
AP001363.2	0.164643766	1.375184904	3.062205818	7.53E-32	8.40E-31
LYPLAL1-DT	0.146434046	1.238438423	3.080199211	1.57E-16	4.46E-16
AP002954.1	0.102130179	0.869934111	3.090496897	1.34E-13	3.08E-13
AF001548.1	0.224773311	1.953218578	3.119310758	0.022333799	0.024687675
AP001107.5	1.01454503	8.881036473	3.129895158	2.72E-07	4.22E-07
AC007389.5	0.075850572	0.670937371	3.144946132	3.68E-21	1.44E-20
DNM3OS	1.943899483	17.66268633	3.183679255	9.83E-20	3.42E-19
AC108134.4	0.096237963	0.878473322	3.190320459	1.93E-31	1.95E-30
LINC00520	0.091921713	0.839546351	3.191132393	0.001666784	0.001981696
AC053503.3	0.816628103	7.483187015	3.195901709	1.52E-08	2.53E-08
AC103740.2	0.078442497	0.721516958	3.201325937	1.28E-11	2.54E-11
AC005180.2	3.363150396	31.02121608	3.205370042	0.000123638	0.000158321
LINC02701	0.088200666	0.814739671	3.207477698	7.27E-09	1.24E-08
AC109347.2	0.141654588	1.319701933	3.219762886	3.40E-32	4.00E-31
AP000695.1	0.380572732	3.554156792	3.223263224	1.10E-18	3.51E-18
AC093673.1	4.407667579	41.91788377	3.249478557	1.70E-38	1.66E-36
LINC01389	0.071477213	0.687974918	3.266800674	2.80E-27	1.87E-26
LINC01956	0.144548562	1.391328914	3.266837352	1.11E-10	2.10E-10
SUCLA2-AS1	0.081082365	0.797604799	3.298214015	2.79E-33	3.64E-32
AC108463.2	0.189162359	1.865319478	3.301725802	1.63E-26	1.02E-25
AC046143.2	0.300609876	2.985434782	3.311976742	5.83E-31	5.52E-30
AC010980.2	0.182279725	1.824633998	3.323381098	9.61E-06	1.37E-05
AC092809.3	0.113079178	1.153058059	3.350059949	1.72E-13	3.89E-13
AC022613.1	0.090522165	0.944446654	3.383126321	9.08E-15	2.27E-14
SLC25A34-AS1	0.072864395	0.781281926	3.422557311	9.19E-09	1.55E-08
NFIA-AS2	0.1659061	1.779486735	3.423022344	2.48E-14	5.99E-14
LINC01357	0.071815942	0.772854474	3.427820748	4.26E-19	1.40E-18
CACNA1G-AS1	0.081366774	0.891652726	3.453970226	0.001496427	0.001783968
AC026401.3	2.721772139	30.55974019	3.489014081	3.09E-39	5.44E-37
AC138207.2	0.271582704	3.050101072	3.489393542	8.77E-36	2.21E-34
LINC00958	0.084813086	0.974426324	3.52219433	4.29E-06	6.23E-06
HYI-AS1	0.124775399	1.442210923	3.530876757	7.53E-36	1.95E-34
AC131025.1	0.133354441	1.553585036	3.542263436	2.43E-10	4.50E-10
LINC01352	0.107118285	1.249576448	3.544162489	1.05E-23	5.20E-23
AC126178.1	0.052920428	0.622703622	3.556649035	0.001156286	0.001391651
AC090425.2	0.164016659	1.967963632	3.584789298	9.22E-35	1.80E-33
AC011451.1	0.468076627	5.753542829	3.619633958	5.57E-38	3.51E-36
AC113139.1	0.058381591	0.725810866	3.63600822	6.21E-28	4.34E-27
AC096677.1	0.21555122	2.740310434	3.668236705	9.57E-34	1.43E-32
AC106820.4	0.091267415	1.182397391	3.695471312	3.72E-19	1.24E-18
AC004585.1	0.115384415	1.496323112	3.69690146	4.00E-10	7.31E-10
AC093702.1	0.284813928	3.735308372	3.713135749	1.85E-15	4.81E-15
SMILR	0.061613194	0.809349898	3.715452322	3.62E-07	5.56E-07
AC017033.1	0.0791938	1.04733179	3.72518726	8.63E-25	4.58E-24
AC092718.4	1.256176897	16.81242252	3.742416073	1.99E-39	4.39E-37
LINC02765	0.149734195	2.019161123	3.753280406	0.000583751	0.00071928
AC242842.1	0.144160736	1.945230991	3.754191295	6.02E-32	6.97E-31
AC018529.1	0.160245996	2.217452869	3.790543228	2.25E-11	4.39E-11
FO393418.1	0.094344312	1.33062741	3.818027304	1.37E-25	7.93E-25
AC012636.1	0.13605512	1.9723119	3.857624564	1.52E-07	2.39E-07
AC074135.1	0.055780151	0.832691363	3.899958116	9.24E-18	2.81E-17
AC000067.1	0.045998227	0.704056361	3.936040759	1.18E-19	4.06E-19
AC134312.5	0.219162359	3.410025095	3.959710413	0.001267626	0.001519427
AL669970.3	0.115600945	1.837548	3.990556836	1.70E-10	3.19E-10
AC103702.2	0.05560129	0.894814501	4.008398373	2.06E-08	3.39E-08
MIR9-3HG	0.110299358	1.789053255	4.019700039	2.80E-06	4.10E-06
SLC12A5-AS1	0.056545605	0.927939583	4.036544082	6.03E-14	1.42E-13
FOXC2-AS1	0.069461604	1.145920536	4.044147469	1.16E-08	1.94E-08
AC018752.1	0.044030622	0.729395228	4.050121623	1.28E-22	5.77E-22
BX284613.2	0.051427312	0.868712596	4.078272294	1.58E-07	2.47E-07
AC138207.5	0.58422548	10.20995164	4.127306943	3.86E-34	6.68E-33
LINC01436	1.026480897	18.1760078	4.146256676	7.02E-12	1.42E-11
AP001783.1	0.080478803	1.433291498	4.154579384	4.24E-13	9.33E-13
AC078993.1	0.038443194	0.699240864	4.184989397	1.78E-19	6.07E-19
AL359853.1	0.043812111	0.804234362	4.198214343	8.08E-15	2.03E-14
AC104051.2	0.06861999	1.263623651	4.202794125	0.001993478	0.002360556
AC106738.1	0.039121332	0.724739782	4.211435702	2.39E-15	6.15E-15
AC004988.1	0.080707322	1.497015323	4.213245613	7.83E-09	1.33E-08
LINC01605	0.273289585	5.107921386	4.224233934	1.00E-15	2.71E-15
AL121899.1	0.034568867	0.653106682	4.239773449	2.89E-17	8.49E-17
HOXC13-AS	0.05486248	1.045660964	4.252451507	0.006481169	0.007405849
ROR1-AS1	0.12111923	2.327413074	4.264227438	1.77E-10	3.29E-10
AC073569.2	0.044201552	0.866017228	4.292226803	1.73E-22	7.64E-22
AC004637.1	0.169269635	3.458100926	4.35258488	8.31E-13	1.79E-12
AC063948.1	0.10407902	2.131999663	4.35645602	3.57E-38	2.86E-36
AC023310.4	0.068385555	1.45737951	4.413541179	1.22E-05	1.73E-05
AP001434.1	0.105768668	2.293997328	4.438879487	1.06E-09	1.90E-09
AC083805.2	0.085968213	1.899272134	4.4654995	1.69E-08	2.80E-08
AP003548.1	0.223083297	4.940547297	4.469016464	0.006883141	0.007836317
CAMTA1-DT	0.077521611	1.736968594	4.485829314	4.64E-36	1.32E-34
AL133371.2	0.14044623	3.191506631	4.506147839	1.15E-30	1.07E-29
LINC01479	0.051577909	1.18019154	4.516123929	5.55E-12	1.13E-11
AL596087.2	0.03243347	0.756946536	4.544636128	7.85E-17	2.26E-16
AC079313.1	0.061791094	1.453498651	4.55598701	9.33E-16	2.53E-15
LINC02585	0.066679771	1.590730106	4.576296113	5.09E-35	1.02E-33
AC025048.1	0.059607693	1.424400044	4.578712042	1.51E-06	2.25E-06
AL035409.1	0.035658493	0.861118353	4.593893897	1.68E-18	5.34E-18
NFE4	0.111446076	2.732781063	4.61595216	5.14E-05	6.79E-05
LINC02657	0.059833743	1.536786123	4.68281327	0.01112562	0.012518098
AC006058.3	0.029554735	0.79867904	4.756154682	3.48E-06	5.07E-06
AC091182.2	0.101985968	2.769794958	4.7633366	7.41E-18	2.26E-17
AC012462.3	0.02593384	0.7356694	4.826149846	1.38E-25	7.93E-25
LINC01423	0.045285079	1.2994708	4.842744621	8.58E-13	1.84E-12
AP000802.1	0.038783303	1.141946814	4.879915984	2.26E-18	7.07E-18
AC126773.4	0.15857825	4.899112454	4.949253592	4.62E-07	7.02E-07
WNT5A-AS1	0.057243183	1.77729704	4.956437111	8.43E-28	5.80E-27
AC021087.4	0.023817058	0.750576841	4.977932662	6.18E-11	1.18E-10
AL139288.1	0.028869204	0.947636519	5.03673054	3.07E-35	6.59E-34
AL355607.2	0.030465629	1.000093372	5.036808385	5.14E-09	8.81E-09
LINC02100	0.026823728	0.885793611	5.045388953	3.03E-22	1.30E-21
AP001767.3	0.024374305	0.814569281	5.062604433	1.62E-31	1.66E-30
FRMD6-AS2	0.162078205	5.657637212	5.12543766	1.21E-06	1.81E-06
LINC02373	0.084960577	3.17663772	5.224563196	2.67E-11	5.16E-11
TTLL11-IT1	0.028893031	1.178544871	5.350141318	9.98E-12	1.99E-11
AL121987.1	0.043472054	1.908642423	5.456314777	3.50E-05	4.71E-05
AL022318.1	0.014222505	0.658750324	5.533484232	2.18E-09	3.80E-09
ALG13-AS1	0.01420379	0.665135031	5.549299441	2.12E-24	1.09E-23
LINC02321	0.032064006	1.555465025	5.600247473	2.81E-33	3.64E-32
AC012640.1	0.023228787	1.258965589	5.760181234	4.96E-15	1.26E-14
TGFB2-AS1	0.05520978	3.007887635	5.767683018	6.20E-34	1.01E-32
AL645608.6	0.019974181	1.131268452	5.823661156	6.94E-19	2.26E-18
ADAMTS19-AS1	0.011004133	0.629846134	5.83888202	1.62E-09	2.85E-09
AC025176.1	0.028742719	1.687297233	5.875373774	2.44E-34	4.39E-33
AC009063.3	0.015293533	0.910362737	5.895447868	3.50E-13	7.79E-13
AC022893.2	0.02649055	1.788512346	6.077138495	1.20E-05	1.69E-05
GACAT2	0.0424282	3.049453988	6.167383672	2.85E-18	8.84E-18
AL355607.1	0.048576438	3.735533175	6.264913669	9.38E-13	2.01E-12
AC099850.4	0.160465745	12.57372258	6.292002678	5.04E-40	3.58E-37
AC019117.3	0.01857678	1.476423915	6.312462767	1.05E-08	1.78E-08
LINC00578	0.096627889	7.710631224	6.318265512	4.42E-13	9.71E-13
AC073365.1	0.024244771	1.97074697	6.344925091	7.14E-08	1.14E-07
AL132642.1	0.024279039	1.973647293	6.345009092	1.89E-12	3.96E-12
LINC02725	0.009547473	0.829336908	6.440695487	1.50E-11	2.96E-11
AC108718.1	0.022020896	1.937683883	6.45931626	3.65E-09	6.29E-09
ARHGAP15-AS1	0.016551124	1.470967269	6.473692142	6.06E-06	8.75E-06
AL354766.2	0.041848144	3.923193488	6.550721045	2.36E-07	3.66E-07
AC113346.1	0.015198121	1.632588107	6.74712412	6.76E-15	1.71E-14
SIRLNT	0.009712777	1.064336356	6.775854567	5.59E-17	1.63E-16
AC026355.2	0.010084859	1.141303501	6.822347772	1.10E-17	3.33E-17
AC107308.1	0.020138414	2.284078159	6.82551817	1.88E-13	4.24E-13
AC092598.1	0.006200586	0.815453997	7.039055122	2.14E-21	8.70E-21
LINC00973	0.006155982	0.809761918	7.039364901	2.91E-21	1.16E-20
LINC02392	0.007658306	1.016993377	7.053069306	2.23E-13	5.02E-13
LINC02154	0.128249281	25.78609992	7.651499033	1.51E-17	4.52E-17
AC112721.2	0.005472811	1.137284731	7.699095872	1.48E-13	3.36E-13
AL132711.1	0.002928852	0.717836218	7.937175808	5.52E-13	1.20E-12
AC112721.1	0.003985409	1.095333877	8.102427294	9.88E-14	2.30E-13
LINC01705	0.013090681	5.922582105	8.821542372	1.91E-25	1.09E-24
