# Supplementary material for: Characterization of Immune-Related Long Non-coding RNAs to Construct a Novel Signature and Predict the Prognosis and Immune Landscape of Soft Tissue Sarcoma
Source: Front Cell Dev Biol. 2021 Sep 24;9:709241. doi: 10.3389/fcell.2021.709241 (PMC8497898; doi:10.3389/fcell.2021.709241)
Supplement: Supplementary file 4 [file Table_4.XLSX]

## Sheet: Sheet1
Immune cell type	Method	cor	pvalue
T cell CD4+	TIMER	-0.327744	6.70549e-08
B cell memory	CIBERSORT	-0.147821	0.0172871
B cell plasma	CIBERSORT	0.194224	0.00168611
T cell CD8+	CIBERSORT	-0.13028	0.0361305
T cell CD4+ memory resting	CIBERSORT	-0.126794	0.0414576
NK cell resting	CIBERSORT	0.143175	0.0211708
Monocyte	CIBERSORT	-0.18927	0.00222091
Macrophage M0	CIBERSORT	0.241199	8.81846e-05
Macrophage M1	CIBERSORT	-0.226638	0.000235322
Mast cell activated	CIBERSORT	-0.241049	8.91033e-05
Mast cell resting	CIBERSORT	0.15033	0.0154603
B cell memory	CIBERSORT-ABS	-0.164052	0.00816064
B cell plasma	CIBERSORT-ABS	0.152023	0.0143255
T cell CD8+	CIBERSORT-ABS	-0.230872	0.00017802
T cell CD4+ memory resting	CIBERSORT-ABS	-0.298564	9.89279e-07
T cell regulatory (Tregs)	CIBERSORT-ABS	-0.173851	0.00502014
T cell gamma delta	CIBERSORT-ABS	-0.132802	0.0326481
NK cell resting	CIBERSORT-ABS	0.136401	0.0281771
NK cell activated	CIBERSORT-ABS	-0.241533	8.61535e-05
Monocyte	CIBERSORT-ABS	-0.28479	3.1945e-06
Macrophage M0	CIBERSORT-ABS	0.193016	0.00180439
Macrophage M1	CIBERSORT-ABS	-0.287722	2.50178e-06
Macrophage M2	CIBERSORT-ABS	-0.229583	0.000193912
Mast cell activated	CIBERSORT-ABS	-0.32482	8.89718e-08
Mast cell resting	CIBERSORT-ABS	0.131988	0.0337391
B cell	QUANTISEQ	-0.231403	0.000171838
Macrophage M1	QUANTISEQ	-0.213827	0.000530748
Macrophage M2	QUANTISEQ	-0.152228	0.0141929
Monocyte	QUANTISEQ	-0.191141	0.00200306
Neutrophil	QUANTISEQ	0.186568	0.00257385
T cell CD8+	QUANTISEQ	-0.246535	6.05943e-05
T cell regulatory (Tregs)	QUANTISEQ	-0.153568	0.0133541
uncharacterized cell	QUANTISEQ	0.247959	5.47424e-05
T cell	MCPCOUNTER	-0.278386	5.39625e-06
T cell CD8+	MCPCOUNTER	-0.26375	1.70397e-05
cytotoxicity score	MCPCOUNTER	-0.184042	0.00294916
NK cell	MCPCOUNTER	-0.295622	1.27724e-06
B cell	MCPCOUNTER	-0.173957	0.00499337
Monocyte	MCPCOUNTER	-0.193357	0.00177024
Macrophage/Monocyte	MCPCOUNTER	-0.193357	0.00177024
Myeloid dendritic cell	MCPCOUNTER	-0.254461	3.4165e-05
Endothelial cell	MCPCOUNTER	-0.180595	0.0035415
Myeloid dendritic cell activated	XCELL	-0.261539	2.01572e-05
T cell CD4+ naive	XCELL	-0.252469	3.95264e-05
T cell CD4+ effector memory	XCELL	-0.178087	0.00403771
T cell CD8+	XCELL	-0.138078	0.0262793
T cell CD8+ central memory	XCELL	-0.211407	0.000615705
T cell CD8+ effector memory	XCELL	-0.15176	0.0144968
Common lymphoid progenitor	XCELL	0.127982	0.0395717
Common myeloid progenitor	XCELL	-0.418202	2.18363e-12
Myeloid dendritic cell	XCELL	-0.27039	1.01979e-05
Endothelial cell	XCELL	-0.213864	0.000529544
Cancer associated fibroblast	XCELL	-0.308922	3.93283e-07
Granulocyte-monocyte progenitor	XCELL	-0.176005	0.00449672
Hematopoietic stem cell	XCELL	-0.356315	3.60332e-09
Macrophage M2	XCELL	-0.187902	0.0023937
Monocyte	XCELL	-0.215649	0.000474131
T cell NK	XCELL	-0.36514	1.37469e-09
Plasmacytoid dendritic cell	XCELL	-0.147015	0.0179124
T cell CD4+ Th1	XCELL	0.134511	0.0304555
immune score	XCELL	-0.202786	0.00103106
stroma score	XCELL	-0.3352	3.21629e-08
microenvironment score	XCELL	-0.345208	1.16299e-08
B cell	EPIC	-0.299108	9.43326e-07
Cancer associated fibroblast	EPIC	0.147768	0.0173281
Endothelial cell	EPIC	-0.291859	1.76381e-06
Macrophage	EPIC	-0.196425	0.00148871
